# Supplementary material for: Expanding the purview of wellness indicators: validating a new measure that includes attitudes, behaviors, and perspectives
Source: Health Psychol Behav Med. 2021 Dec 1;9(1):1031–52. doi: 10.1080/21642850.2021.2008940 (PMC8648008; doi:10.1080/21642850.2021.2008940)
Supplement: Supplemental Material [file RHPB_A_2008940_SM8555.zip]

Archive with 7 entries (7 files):
- DQ Wellness Supp. Figure 2.png
- DQ Wellness_Supp Table 1.docx
- DQ Wellness_Supp Table 2.docx
- DQ Wellness_Supp Table 3.docx
- DQ Wellness_Supp Table 4.docx
- DQ Wellness_SuppFigure3_IRT Plots.docx
- SuggFigure3a_Item Information Function.png
